# Supplementary material for: Reliable reference genes and abiotic stress marker genes in Klebsormidium nitens
Source: Sci Rep. 2022 Nov 8;12:18988. doi: 10.1038/s41598-022-23783-9 (PMC9643330; doi:10.1038/s41598-022-23783-9)
Supplement: Supplementary file 3 — Supplementary Information 1. [file 41598_2022_23783_MOESM3_ESM.xlsx]

## Sheet: raw_data_HKG
Target.Name	Sample.Name	Cq	indiv_PCR_eff	stress
eIF3G	T.0.A	22.961	1.8	NaCl
eIF3G	T.0.A	22.928	1.874	NaCl
eIF3G	T.1.A	22.271	1.918	NaCl
eIF3G	T.1.A	22.254	1.941	NaCl
eIF3G	T.3.A	22.525	1.927	NaCl
eIF3G	T.3.A	22.464	1.934	NaCl
eIF3G	T.6.A	22.751	1.918	NaCl
eIF3G	T.6.A	23.047	1.952	NaCl
eIF3G	NaCl.0.A	23.086	1.897	NaCl
eIF3G	NaCl.0.A	23.164	1.912	NaCl
eIF3G	NaCl.1.A	24.11	1.896	NaCl
eIF3G	NaCl.1.A	24.23	1.889	NaCl
eIF3G	NaCl.3.A	22.641	1.898	NaCl
eIF3G	NaCl.3.A	22.462	1.929	NaCl
eIF3G	NaCl.6.A	20.129	1.906	NaCl
eIF3G	NaCl.6.A	19.932	1.91	NaCl
eIF3G	T.0.B	24.693	1.896	NaCl
eIF3G	NaCl.0.B	24.916	1.893	NaCl
eIF3G	T.1.B	24.5	1.921	NaCl
eIF3G	NaCl.1.B	26.313	1.889	NaCl
eIF3G	T.3.B	24.765	1.909	NaCl
eIF3G	NaCl.3.B	23.223	1.956	NaCl
eIF3G	T.6.B	24.95	1.909	NaCl
eIF3G	NaCl.6.B	20.38	1.849	NaCl
eIF3G	T.0.B	25.205	1.928	NaCl
eIF3G	NaCl.0.B	25.22	1.9	NaCl
eIF3G	T.1.B	24.747	1.933	NaCl
eIF3G	NaCl.1.B	26.769	1.922	NaCl
eIF3G	T.3.B	24.853	1.919	NaCl
eIF3G	NaCl.3.B	23.485	1.953	NaCl
eIF3G	T.6.B	25.164	1.925	NaCl
eIF3G	NaCl.6.B	20.518	1.909	NaCl
eIF3G	T.0.D	26.246	1.928	NaCl
eIF3G	T.0.D	25.776	1.921	NaCl
eIF3G	T.1.D	25.276	1.903	NaCl
eIF3G	T.1.D	25.359	1.888	NaCl
eIF3G	T.3.D	23.361	1.903	NaCl
eIF3G	T.3.D	23.143	1.916	NaCl
eIF3G	T.6.D	21.392	1.969	NaCl
eIF3G	T.6.D	21.217	1.931	NaCl
eIF3G	NaCl.0.D	25.341	1.9	NaCl
eIF3G	NaCl.0.D	25.501	1.936	NaCl
eIF3G	NaCl.1.D	25.713	1.925	NaCl
eIF3G	NaCl.1.D	25.793	1.903	NaCl
eIF3G	NaCl.3.D	23.403	1.942	NaCl
eIF3G	NaCl.3.D	23.308	1.945	NaCl
eIF3G	NaCl.6.D	21.219	1.922	NaCl
eIF3G	NaCl.6.D	21.455	1.903	NaCl
eIF6	T.0.A	22.222	1.825	NaCl
eIF6	T.1.A	22.771	1.778	NaCl
eIF6	T.1.A	22.519	1.763	NaCl
eIF6	T.3.A	22.819	1.777	NaCl
eIF6	T.3.A	22.199	1.8	NaCl
eIF6	T.6.A	22.436	1.79	NaCl
eIF6	NaCl.0.A	23.328	1.797	NaCl
eIF6	NaCl.0.A	22.605	1.786	NaCl
eIF6	NaCl.1.A	23.571	1.799	NaCl
eIF6	NaCl.1.A	22.966	1.917	NaCl
eIF6	NaCl.3.A	22.453	1.769	NaCl
eIF6	NaCl.3.A	23.103	1.668	NaCl
eIF6	NaCl.6.A	20.216	1.717	NaCl
eIF6	NaCl.6.A	22.058	1.457	NaCl
eIF6	T.0.B	23.629	1.806	NaCl
eIF6	NaCl.0.B	24.839	1.787	NaCl
eIF6	T.1.B	23.595	1.858	NaCl
eIF6	NaCl.1.B	24.813	1.779	NaCl
eIF6	T.3.B	24.354	1.847	NaCl
eIF6	T.6.B	24.017	1.837	NaCl
eIF6	NaCl.6.B	18.327	1.859	NaCl
eIF6	T.0.B	23.761	1.837	NaCl
eIF6	NaCl.0.B	24.576	1.803	NaCl
eIF6	T.1.B	23.963	1.807	NaCl
eIF6	NaCl.1.B	25.05	1.804	NaCl
eIF6	T.3.B	24.611	1.801	NaCl
eIF6	NaCl.3.B	22.259	1.734	NaCl
eIF6	T.6.B	24.143	1.814	NaCl
eIF6	NaCl.6.B	18.51	1.785	NaCl
eIF6	T.0.D	25.283	1.816	NaCl
eIF6	T.0.D	25.213	1.783	NaCl
eIF6	T.1.D	25.548	1.792	NaCl
eIF6	T.1.D	25.946	1.747	NaCl
eIF6	T.3.D	22.816	1.781	NaCl
eIF6	T.3.D	22.663	1.798	NaCl
eIF6	T.6.D	20.2	1.815	NaCl
eIF6	T.6.D	19.787	1.767	NaCl
eIF6	NaCl.0.D	24.89	1.706	NaCl
eIF6	NaCl.0.D	24.318	1.818	NaCl
eIF6	NaCl.1.D	24.409	1.8	NaCl
eIF6	NaCl.1.D	24.254	1.776	NaCl
eIF6	NaCl.3.D	22.29	1.787	NaCl
eIF6	NaCl.3.D	22.713	1.845	NaCl
eIF6	NaCl.6.D	20.058	1.787	NaCl
eIF6	NaCl.6.D	19.9	1.843	NaCl
ACT	T.0.A	17.311	1.989	NaCl
ACT	T.0.A	17.658	1.988	NaCl
ACT	T.1.A	17.508	2.01	NaCl
ACT	T.1.A	17.651	1.955	NaCl
ACT	T.3.A	17.575	1.908	NaCl
ACT	T.3.A	17.554	1.931	NaCl
ACT	T.6.A	18.016	1.907	NaCl
ACT	T.6.A	18.01	1.928	NaCl
ACT	NaCl.0.A	17.685	1.973	NaCl
ACT	NaCl.0.A	17.57	1.968	NaCl
ACT	NaCl.1.A	18.944	1.882	NaCl
ACT	NaCl.1.A	18.746	1.888	NaCl
ACT	NaCl.3.A	19.957	1.891	NaCl
ACT	NaCl.3.A	20.001	1.887	NaCl
ACT	NaCl.6.A	20.083	1.926	NaCl
ACT	NaCl.6.A	19.943	1.931	NaCl
ACT	T.0.B	18.188	1.853	NaCl
ACT	NaCl.0.B	18.098	1.927	NaCl
ACT	T.1.B	18.312	1.939	NaCl
ACT	NaCl.1.B	18.18	1.93	NaCl
ACT	T.3.B	18.274	1.926	NaCl
ACT	NaCl.3.B	19.427	1.955	NaCl
ACT	T.6.B	18.044	1.953	NaCl
ACT	NaCl.6.B	19.131	1.938	NaCl
ACT	T.0.B	17.566	1.994	NaCl
ACT	NaCl.0.B	17.945	1.909	NaCl
ACT	T.1.B	17.989	1.919	NaCl
ACT	NaCl.1.B	18.744	1.872	NaCl
ACT	T.3.B	18.144	1.913	NaCl
ACT	NaCl.3.B	19.592	1.918	NaCl
ACT	T.6.B	18.133	1.929	NaCl
ACT	NaCl.6.B	19.526	1.972	NaCl
ACT	T.0.D	18.66	1.935	NaCl
ACT	T.0.D	18.778	1.927	NaCl
ACT	T.1.D	18.796	1.973	NaCl
ACT	T.1.D	18.733	1.93	NaCl
ACT	T.3.D	18.934	1.907	NaCl
ACT	T.3.D	18.785	1.913	NaCl
ACT	T.6.D	18.115	1.905	NaCl
ACT	T.6.D	18.071	1.917	NaCl
ACT	NaCl.0.D	17.97	1.897	NaCl
ACT	NaCl.0.D	18.031	1.909	NaCl
ACT	NaCl.1.D	18.313	1.93	NaCl
ACT	NaCl.1.D	18.366	1.945	NaCl
ACT	NaCl.3.D	19.408	1.952	NaCl
ACT	NaCl.3.D	19.649	1.989	NaCl
ACT	NaCl.6.D	20.303	1.917	NaCl
ACT	NaCl.6.D	20.049	1.986	NaCl
UBQ	T.0.A	25.081	1.871	NaCl
UBQ	T.0.A	24.99	1.877	NaCl
UBQ	T.1.A	25.022	1.896	NaCl
UBQ	T.1.A	24.984	1.91	NaCl
UBQ	T.3.A	25.057	1.887	NaCl
UBQ	T.3.A	25.085	1.887	NaCl
UBQ	T.6.A	25.089	1.901	NaCl
UBQ	T.6.A	25.163	1.905	NaCl
UBQ	NaCl.0.A	25.372	1.9	NaCl
UBQ	NaCl.0.A	25.648	1.909	NaCl
UBQ	NaCl.1.A	27.123	1.882	NaCl
UBQ	NaCl.1.A	26.824	1.916	NaCl
UBQ	NaCl.3.A	26.948	1.869	NaCl
UBQ	NaCl.3.A	26.918	1.881	NaCl
UBQ	NaCl.6.A	25.273	1.889	NaCl
UBQ	NaCl.6.A	25.036	1.899	NaCl
UBQ	T.0.B	25.082	1.888	NaCl
UBQ	NaCl.0.B	26.073	1.896	NaCl
UBQ	T.1.B	25.405	1.87	NaCl
UBQ	NaCl.1.B	27.361	1.907	NaCl
UBQ	T.3.B	25.931	1.898	NaCl
UBQ	NaCl.3.B	26.321	1.918	NaCl
UBQ	T.6.B	25.349	1.922	NaCl
UBQ	NaCl.6.B	24.422	1.948	NaCl
UBQ	T.0.B	24.933	1.903	NaCl
UBQ	NaCl.0.B	25.941	1.906	NaCl
UBQ	T.1.B	25.436	1.887	NaCl
UBQ	NaCl.1.B	27.691	1.922	NaCl
UBQ	T.3.B	25.973	1.908	NaCl
UBQ	NaCl.3.B	26.815	1.909	NaCl
UBQ	T.6.B	25.662	1.919	NaCl
UBQ	NaCl.6.B	24.784	1.884	NaCl
UBQ	T.0.D	26.049	1.9	NaCl
UBQ	T.0.D	26.228	1.885	NaCl
UBQ	T.1.D	26.79	1.927	NaCl
UBQ	T.1.D	26.836	1.92	NaCl
UBQ	T.3.D	26.974	1.899	NaCl
UBQ	T.3.D	26.748	1.94	NaCl
UBQ	T.6.D	25.576	1.908	NaCl
UBQ	T.6.D	25.596	1.921	NaCl
UBQ	NaCl.0.D	25.95	1.888	NaCl
UBQ	NaCl.0.D	25.816	1.908	NaCl
UBQ	NaCl.1.D	26.471	1.915	NaCl
UBQ	NaCl.1.D	26.681	1.883	NaCl
UBQ	NaCl.3.D	26.705	1.9	NaCl
UBQ	NaCl.3.D	26.681	1.895	NaCl
UBQ	NaCl.6.D	25.424	1.913	NaCl
UBQ	NaCl.6.D	25.314	1.957	NaCl
Ub/S27	T.0.A	18.827	2.026	NaCl
Ub/S27	T.0.A	19.079	1.951	NaCl
Ub/S27	T.1.A	18.727	2.021	NaCl
Ub/S27	T.1.A	18.874	1.967	NaCl
Ub/S27	T.3.A	19.11	1.849	NaCl
Ub/S27	T.3.A	18.939	2.013	NaCl
Ub/S27	T.6.A	18.801	1.948	NaCl
Ub/S27	T.6.A	18.739	1.985	NaCl
Ub/S27	NaCl.0.A	19.111	1.917	NaCl
Ub/S27	NaCl.0.A	19.013	1.91	NaCl
Ub/S27	NaCl.1.A	19.549	1.979	NaCl
Ub/S27	NaCl.1.A	19.569	1.926	NaCl
Ub/S27	NaCl.3.A	19.478	1.976	NaCl
Ub/S27	NaCl.3.A	19.379	1.936	NaCl
Ub/S27	NaCl.6.A	18.754	1.975	NaCl
Ub/S27	NaCl.6.A	18.722	1.95	NaCl
Ub/S27	T.0.B	20.955	1.866	NaCl
Ub/S27	NaCl.0.B	20.724	1.944	NaCl
Ub/S27	T.1.B	20.499	1.926	NaCl
Ub/S27	NaCl.1.B	20.842	1.912	NaCl
Ub/S27	T.3.B	20.96	1.879	NaCl
Ub/S27	NaCl.3.B	21.054	1.87	NaCl
Ub/S27	T.6.B	20.496	1.904	NaCl
Ub/S27	NaCl.6.B	20.494	2.024	NaCl
Ub/S27	T.0.B	20.587	1.936	NaCl
Ub/S27	NaCl.0.B	20.884	1.955	NaCl
Ub/S27	T.1.B	20.434	1.907	NaCl
Ub/S27	NaCl.1.B	21.052	1.97	NaCl
Ub/S27	T.3.B	20.73	1.881	NaCl
Ub/S27	NaCl.3.B	20.967	1.902	NaCl
Ub/S27	T.6.B	20.183	1.841	NaCl
Ub/S27	NaCl.6.B	20.349	1.963	NaCl
Ub/S27	T.0.D	21.348	1.954	NaCl
Ub/S27	T.0.D	21.348	1.885	NaCl
Ub/S27	T.1.D	21.047	1.919	NaCl
Ub/S27	T.1.D	21.152	1.891	NaCl
Ub/S27	T.3.D	20.847	1.955	NaCl
Ub/S27	T.3.D	20.926	1.896	NaCl
Ub/S27	T.6.D	19.993	1.951	NaCl
Ub/S27	T.6.D	20.211	1.973	NaCl
Ub/S27	NaCl.0.D	20.857	1.894	NaCl
Ub/S27	NaCl.0.D	20.95	1.893	NaCl
Ub/S27	NaCl.1.D	20.804	1.995	NaCl
Ub/S27	NaCl.1.D	20.949	1.905	NaCl
Ub/S27	NaCl.3.D	21.035	1.921	NaCl
Ub/S27	NaCl.3.D	21.177	1.922	NaCl
Ub/S27	NaCl.6.D	20.996	1.956	NaCl
Ub/S27	NaCl.6.D	21.009	1.948	NaCl
S26	T.0.A	23.885	1.865	NaCl
S26	T.0.A	24.201	1.882	NaCl
S26	T.1.A	24.132	1.86	NaCl
S26	T.1.A	24.086	1.868	NaCl
S26	T.3.A	24.058	1.885	NaCl
S26	T.3.A	24.17	1.879	NaCl
S26	T.6.A	24.09	1.874	NaCl
S26	T.6.A	24.213	1.885	NaCl
S26	NaCl.0.A	24.251	1.875	NaCl
S26	NaCl.0.A	24.333	1.897	NaCl
S26	NaCl.1.A	24.19	1.897	NaCl
S26	NaCl.1.A	24.469	1.879	NaCl
S26	NaCl.3.A	24.162	1.877	NaCl
S26	NaCl.3.A	24.167	1.891	NaCl
S26	NaCl.6.A	23.383	1.874	NaCl
S26	NaCl.6.A	23.284	1.905	NaCl
S26	T.0.B	26.577	1.894	NaCl
S26	NaCl.0.B	26.366	1.899	NaCl
S26	T.1.B	26.376	1.893	NaCl
S26	NaCl.1.B	26.441	1.902	NaCl
S26	T.3.B	26.598	1.871	NaCl
S26	NaCl.3.B	26.566	1.878	NaCl
S26	T.6.B	26.63	1.884	NaCl
S26	NaCl.6.B	25.998	1.806	NaCl
S26	T.0.B	26.91	1.878	NaCl
S26	NaCl.0.B	26.298	1.89	NaCl
S26	NaCl.1.B	26.214	1.891	NaCl
S26	T.3.B	26.644	1.901	NaCl
S26	NaCl.3.B	26.213	1.866	NaCl
S26	T.6.B	26.263	1.895	NaCl
S26	NaCl.6.B	25.457	1.911	NaCl
S26	T.0.D	27.125	1.892	NaCl
S26	T.0.D	27.177	1.871	NaCl
S26	T.1.D	26.666	1.895	NaCl
S26	T.1.D	26.787	1.901	NaCl
S26	T.3.D	25.459	1.891	NaCl
S26	T.3.D	25.622	1.894	NaCl
S26	T.6.D	24.893	1.867	NaCl
S26	T.6.D	25.048	1.881	NaCl
S26	NaCl.0.D	26.766	1.861	NaCl
S26	NaCl.0.D	27.117	1.883	NaCl
S26	NaCl.1.D	26.185	1.881	NaCl
S26	NaCl.1.D	26.327	1.891	NaCl
S26	NaCl.3.D	26.042	1.882	NaCl
S26	NaCl.3.D	26.081	1.892	NaCl
S26	NaCl.6.D	26.036	1.853	NaCl
S26	NaCl.6.D	26.19	1.845	NaCl
L34	T.0.A	23.274	1.86	NaCl
L34	T.0.A	23.353	1.867	NaCl
L34	T.1.A	23.146	1.847	NaCl
L34	T.1.A	23.291	1.882	NaCl
L34	T.3.A	23.227	1.917	NaCl
L34	T.3.A	23.404	1.865	NaCl
L34	T.6.A	23.612	1.913	NaCl
L34	T.6.A	23.518	1.889	NaCl
L34	NaCl.0.A	23.323	1.88	NaCl
L34	NaCl.0.A	23.244	1.875	NaCl
L34	NaCl.1.A	24.011	1.861	NaCl
L34	NaCl.1.A	24.042	1.875	NaCl
L34	NaCl.3.A	24.98	1.857	NaCl
L34	NaCl.3.A	25.014	1.853	NaCl
L34	NaCl.6.A	24.385	1.897	NaCl
L34	NaCl.6.A	24.475	1.889	NaCl
L34	T.0.B	24.369	1.876	NaCl
L34	NaCl.0.B	25.181	1.878	NaCl
L34	T.1.B	25.083	1.85	NaCl
L34	NaCl.1.B	26.012	1.878	NaCl
L34	T.3.B	25.263	1.858	NaCl
L34	NaCl.3.B	26.626	1.898	NaCl
L34	T.6.B	25.186	1.863	NaCl
L34	NaCl.6.B	27.146	1.898	NaCl
L34	T.0.B	24.242	1.898	NaCl
L34	NaCl.0.B	25.216	1.851	NaCl
L34	T.1.B	24.868	1.865	NaCl
L34	NaCl.1.B	25.906	1.868	NaCl
L34	T.3.B	25.056	1.871	NaCl
L34	NaCl.3.B	26.596	1.906	NaCl
L34	T.6.B	25.039	1.876	NaCl
L34	NaCl.6.B	26.628	1.901	NaCl
L34	T.0.D	25.739	1.896	NaCl
L34	T.0.D	25.629	1.895	NaCl
L34	T.1.D	25.644	1.863	NaCl
L34	T.1.D	25.785	1.886	NaCl
L34	T.3.D	25.5	1.901	NaCl
L34	T.3.D	25.458	1.875	NaCl
L34	T.6.D	25.081	1.909	NaCl
L34	T.6.D	25.215	1.877	NaCl
L34	NaCl.0.D	25.396	1.879	NaCl
L34	NaCl.0.D	25.451	1.866	NaCl
L34	NaCl.1.D	25.93	1.859	NaCl
L34	NaCl.1.D	25.984	1.853	NaCl
L34	NaCl.3.D	27.037	1.891	NaCl
L34	NaCl.3.D	26.814	1.904	NaCl
L34	NaCl.6.D	27.008	1.878	NaCl
L34	NaCl.6.D	27.144	1.916	NaCl
H4	T.0.A	21.022	1.857	NaCl
H4	T.0.A	21.148	1.885	NaCl
H4	T.1.A	20.795	1.785	NaCl
H4	T.1.A	20.672	1.919	NaCl
H4	T.3.A	20.133	1.86	NaCl
H4	T.3.A	20.174	1.915	NaCl
H4	T.6.A	18.98	1.877	NaCl
H4	T.6.A	19.102	1.893	NaCl
H4	NaCl.0.A	21.596	1.882	NaCl
H4	NaCl.0.A	21.569	1.898	NaCl
H4	NaCl.1.A	23.488	1.895	NaCl
H4	NaCl.1.A	23.732	1.87	NaCl
H4	NaCl.3.A	23.881	1.872	NaCl
H4	NaCl.3.A	23.575	1.894	NaCl
H4	NaCl.6.A	21.677	1.914	NaCl
H4	NaCl.6.A	21.705	1.964	NaCl
H4	T.0.B	20.692	1.904	NaCl
H4	T.0.B	20.754	1.898	NaCl
H4	T.1.B	20.932	1.894	NaCl
H4	T.1.B	20.925	1.877	NaCl
H4	T.3.B	20.663	1.933	NaCl
H4	T.3.B	20.712	1.95	NaCl
H4	T.6.B	18.969	1.908	NaCl
H4	T.6.B	19.093	1.906	NaCl
H4	NaCl.0.B	21.081	1.795	NaCl
H4	NaCl.0.B	21.109	1.878	NaCl
H4	NaCl.1.B	21.062	1.865	NaCl
H4	NaCl.3.B	20.933	1.878	NaCl
H4	NaCl.6.B	23.155	1.845	NaCl
H4	T.0.D	21.573	1.887	NaCl
H4	T.0.D	21.592	1.905	NaCl
H4	T.1.D	22.106	1.846	NaCl
H4	T.1.D	22.18	1.871	NaCl
H4	T.3.D	22.331	1.861	NaCl
H4	T.3.D	22.053	1.893	NaCl
H4	T.6.D	21.636	1.934	NaCl
H4	T.6.D	21.447	1.9	NaCl
H4	NaCl.0.D	21.082	1.854	NaCl
H4	NaCl.0.D	20.935	1.886	NaCl
H4	NaCl.1.D	22.81	1.913	NaCl
H4	NaCl.1.D	22.725	1.881	NaCl
H4	NaCl.3.D	23.523	1.881	NaCl
H4	NaCl.3.D	23.411	1.919	NaCl
H4	NaCl.6.D	23.79	1.9	NaCl
H4	NaCl.6.D	23.808	1.803	NaCl
H3	T.0.A	16.578	1.909	NaCl
H3	T.0.A	16.405	1.925	NaCl
H3	T.1.A	16.295	1.901	NaCl
H3	T.1.A	16.46	1.885	NaCl
H3	T.3.A	16.365	1.893	NaCl
H3	T.3.A	16.416	1.899	NaCl
H3	T.6.A	16.615	1.91	NaCl
H3	T.6.A	16.562	1.932	NaCl
H3	NaCl.0.A	16.658	1.897	NaCl
H3	NaCl.0.A	16.661	1.895	NaCl
H3	NaCl.1.A	17.24	1.911	NaCl
H3	NaCl.1.A	17.323	1.911	NaCl
H3	NaCl.3.A	17.476	1.893	NaCl
H3	NaCl.3.A	17.399	1.93	NaCl
H3	NaCl.6.A	16.307	1.883	NaCl
H3	NaCl.6.A	16.263	1.89	NaCl
H3	T.0.B	16.582	1.881	NaCl
H3	T.0.B	16.574	1.906	NaCl
H3	T.1.B	16.947	1.889	NaCl
H3	T.1.B	16.936	1.875	NaCl
H3	T.3.B	17.055	1.904	NaCl
H3	T.3.B	16.844	1.875	NaCl
H3	T.6.B	17.233	1.939	NaCl
H3	T.6.B	17.441	1.942	NaCl
H3	NaCl.0.B	17.087	1.882	NaCl
H3	NaCl.0.B	17.181	1.891	NaCl
H3	NaCl.1.B	17.485	1.93	NaCl
H3	NaCl.1.B	17.404	1.907	NaCl
H3	NaCl.3.B	17.383	1.846	NaCl
H3	NaCl.3.B	17.211	1.879	NaCl
H3	NaCl.6.B	15.991	1.864	NaCl
H3	NaCl.6.B	15.952	1.866	NaCl
H3	T.0.D	17.797	1.904	NaCl
H3	T.0.D	17.84	1.926	NaCl
H3	T.1.D	18.024	1.875	NaCl
H3	T.1.D	18.148	1.901	NaCl
H3	T.3.D	18.003	1.899	NaCl
H3	T.3.D	18.032	1.893	NaCl
H3	T.6.D	17.151	1.935	NaCl
H3	T.6.D	17.019	1.889	NaCl
H3	NaCl.0.D	17.364	1.889	NaCl
H3	NaCl.0.D	17.258	1.9	NaCl
H3	NaCl.1.D	17.736	1.915	NaCl
H3	NaCl.1.D	17.573	1.943	NaCl
H3	NaCl.3.D	17.701	1.918	NaCl
H3	NaCl.3.D	17.745	1.918	NaCl
H3	NaCl.6.D	17.216	1.929	NaCl
H3	NaCl.6.D	17.27	1.924	NaCl
TUB1	T.0.A	21.518	1.904	NaCl
TUB1	T.0.A	21.772	1.886	NaCl
TUB1	T.1.A	21.636	1.861	NaCl
TUB1	T.1.A	21.878	1.839	NaCl
TUB1	T.3.A	21.257	1.867	NaCl
TUB1	T.3.A	21.244	1.861	NaCl
TUB1	T.6.A	21.221	1.87	NaCl
TUB1	T.6.A	21.158	1.717	NaCl
TUB1	NaCl.0.A	22.032	1.83	NaCl
TUB1	NaCl.0.A	21.981	1.842	NaCl
TUB1	NaCl.1.A	23.506	1.852	NaCl
TUB1	NaCl.1.A	23.381	1.854	NaCl
TUB1	NaCl.3.A	24.686	1.861	NaCl
TUB1	NaCl.3.A	24.675	1.857	NaCl
TUB1	NaCl.6.A	24.443	1.856	NaCl
TUB1	NaCl.6.A	24.325	1.833	NaCl
TUB1	T.0.B	21.873	1.835	NaCl
TUB1	T.0.B	21.666	1.911	NaCl
TUB1	T.1.B	22.325	1.855	NaCl
TUB1	T.1.B	21.782	1.859	NaCl
TUB1	T.3.B	21.931	1.826	NaCl
TUB1	T.3.B	21.905	1.839	NaCl
TUB1	T.6.B	21.021	1.864	NaCl
TUB1	T.6.B	21.131	1.838	NaCl
TUB1	NaCl.0.B	21.094	1.877	NaCl
TUB1	NaCl.0.B	21.19	1.863	NaCl
TUB1	NaCl.1.B	21.941	1.86	NaCl
TUB1	NaCl.1.B	22.124	1.831	NaCl
TUB1	NaCl.3.B	22.121	1.839	NaCl
TUB1	NaCl.3.B	22.131	1.851	NaCl
TUB1	NaCl.6.B	23.141	1.846	NaCl
TUB1	NaCl.6.B	23.07	1.838	NaCl
TUB1	T.0.D	21.345	1.883	NaCl
TUB1	T.0.D	21.2	1.849	NaCl
TUB1	T.1.D	21.511	1.865	NaCl
TUB1	T.1.D	21.337	1.843	NaCl
TUB1	T.3.D	21.395	1.877	NaCl
TUB1	T.3.D	21.966	1.769	NaCl
TUB1	T.6.D	20.622	1.892	NaCl
TUB1	T.6.D	20.544	1.849	NaCl
TUB1	NaCl.0.D	21.254	1.822	NaCl
TUB1	NaCl.0.D	20.781	1.872	NaCl
TUB1	NaCl.1.D	21.411	1.868	NaCl
TUB1	NaCl.1.D	21.403	1.838	NaCl
TUB1	NaCl.3.D	22.199	1.853	NaCl
TUB1	NaCl.3.D	22.16	1.877	NaCl
TUB1	NaCl.6.D	22.864	1.853	NaCl
TUB1	NaCl.6.D	22.554	1.903	NaCl
TUB2.2	T.0.A	19.959	1.946	NaCl
TUB2.2	T.0.A	20.108	1.91	NaCl
TUB2.2	T.1.A	20.034	1.91	NaCl
TUB2.2	T.1.A	19.901	1.936	NaCl
TUB2.2	T.3.A	19.715	1.96	NaCl
TUB2.2	T.3.A	19.61	1.945	NaCl
TUB2.2	T.6.A	19.238	1.896	NaCl
TUB2.2	T.6.A	19.305	1.924	NaCl
TUB2.2	NaCl.0.A	19.883	1.944	NaCl
TUB2.2	NaCl.0.A	19.985	1.91	NaCl
TUB2.2	NaCl.1.A	21.679	1.912	NaCl
TUB2.2	NaCl.1.A	21.695	1.908	NaCl
TUB2.2	NaCl.3.A	23.711	1.889	NaCl
TUB2.2	NaCl.3.A	23.696	1.91	NaCl
TUB2.2	NaCl.6.A	23.775	2.001	NaCl
TUB2.2	NaCl.6.A	23.383	1.863	NaCl
TUB2.2	T.0.B	19.746	1.954	NaCl
TUB2.2	T.0.B	19.868	1.908	NaCl
TUB2.2	T.1.B	20.538	1.921	NaCl
TUB2.2	T.1.B	20.603	1.907	NaCl
TUB2.2	T.3.B	20.791	1.873	NaCl
TUB2.2	T.3.B	20.898	1.923	NaCl
TUB2.2	T.6.B	19.986	1.91	NaCl
TUB2.2	T.6.B	19.886	1.968	NaCl
TUB2.2	NaCl.0.B	20.135	1.87	NaCl
TUB2.2	NaCl.0.B	20.189	1.916	NaCl
TUB2.2	NaCl.1.B	21.18	1.906	NaCl
TUB2.2	NaCl.1.B	21.211	1.931	NaCl
TUB2.2	NaCl.3.B	21.272	1.937	NaCl
TUB2.2	NaCl.3.B	21.305	1.905	NaCl
TUB2.2	NaCl.6.B	22.441	1.891	NaCl
TUB2.2	NaCl.6.B	22.523	1.917	NaCl
TUB2.2	T.0.D	20.129	1.942	NaCl
TUB2.2	T.0.D	20.266	1.93	NaCl
TUB2.2	T.1.D	20.254	1.887	NaCl
TUB2.2	T.1.D	20.175	1.904	NaCl
TUB2.2	T.3.D	20.609	1.95	NaCl
TUB2.2	T.3.D	21.052	1.866	NaCl
TUB2.2	T.6.D	20.408	1.932	NaCl
TUB2.2	T.6.D	20.26	1.901	NaCl
TUB2.2	NaCl.0.D	20.17	1.817	NaCl
TUB2.2	NaCl.0.D	20.187	1.92	NaCl
TUB2.2	NaCl.1.D	20.862	1.915	NaCl
TUB2.2	NaCl.1.D	20.784	1.941	NaCl
TUB2.2	NaCl.3.D	21.552	1.921	NaCl
TUB2.2	NaCl.3.D	21.778	1.865	NaCl
TUB2.2	NaCl.6.D	22.307	1.895	NaCl
TUB2.2	NaCl.6.D	23.044	1.772	NaCl
CitS	T.0.A	22.434	1.88	NaCl
CitS	T.0.A	22.331	1.903	NaCl
CitS	T.1.A	22.25	1.898	NaCl
CitS	T.1.A	22.293	1.912	NaCl
CitS	T.3.A	21.758	1.911	NaCl
CitS	T.3.A	21.689	1.893	NaCl
CitS	T.6.A	21.79	1.912	NaCl
CitS	T.6.A	21.67	1.903	NaCl
CitS	NaCl.0.A	22.341	1.87	NaCl
CitS	NaCl.0.A	22.273	1.901	NaCl
CitS	NaCl.1.A	22.846	1.874	NaCl
CitS	NaCl.1.A	22.807	1.881	NaCl
CitS	NaCl.3.A	23.424	1.885	NaCl
CitS	NaCl.3.A	23.485	1.896	NaCl
CitS	NaCl.6.A	22.925	1.889	NaCl
CitS	NaCl.6.A	22.953	1.88	NaCl
CitS	T.0.B	22.307	1.866	NaCl
CitS	T.0.B	22.293	1.888	NaCl
CitS	T.1.B	22.834	1.895	NaCl
CitS	T.1.B	22.838	1.888	NaCl
CitS	T.3.B	22.73	1.887	NaCl
CitS	T.3.B	22.815	1.885	NaCl
CitS	T.6.B	22.367	1.887	NaCl
CitS	T.6.B	22.742	1.893	NaCl
CitS	NaCl.0.B	22.343	1.895	NaCl
CitS	NaCl.0.B	22.553	1.915	NaCl
CitS	NaCl.1.B	22.801	1.915	NaCl
CitS	NaCl.1.B	22.696	1.898	NaCl
CitS	NaCl.3.B	22.678	1.909	NaCl
CitS	NaCl.3.B	22.709	1.904	NaCl
CitS	NaCl.6.B	23.171	1.887	NaCl
CitS	NaCl.6.B	23.233	1.874	NaCl
CitS	T.0.D	22.346	1.875	NaCl
CitS	T.0.D	22.383	1.902	NaCl
CitS	T.1.D	22.323	1.881	NaCl
CitS	T.1.D	22.316	1.893	NaCl
CitS	T.3.D	23.255	1.91	NaCl
CitS	T.3.D	23.037	1.898	NaCl
CitS	T.6.D	23.673	1.914	NaCl
CitS	T.6.D	23.605	1.901	NaCl
CitS	NaCl.0.D	22.127	1.889	NaCl
CitS	NaCl.0.D	22.098	1.875	NaCl
CitS	NaCl.1.D	22.231	1.896	NaCl
CitS	NaCl.1.D	22.255	1.877	NaCl
CitS	NaCl.3.D	23.035	1.884	NaCl
CitS	NaCl.3.D	22.787	1.915	NaCl
CitS	NaCl.6.D	23.337	1.901	NaCl
CitS	NaCl.6.D	23.345	1.887	NaCl
eIF3G	T_1j_A	25.354	1.94	PEG
eIF3G	30_6j_A	25.943	1.847	PEG
eIF3G	15_6j_B	24.484	1.916	PEG
eIF3G	T_6j_C	25.066	1.917	PEG
eIF6	T_1j_A	25.697	1.769	PEG
eIF6	30_6j_A	25.457	1.821	PEG
eIF6	15_6j_B	24.99	1.749	PEG
eIF6	T_6j_C	25.108	1.757	PEG
ACT	T_1j_A	19.686	1.911	PEG
ACT	30_6j_A	19.521	1.891	PEG
ACT	15_6j_B	18.143	1.863	PEG
ACT	T_6j_C	18.465	1.871	PEG
UBQ	T_1j_A	25.615	1.93	PEG
UBQ	30_6j_A	25.089	1.924	PEG
UBQ	15_6j_B	24.861	1.855	PEG
UBQ	T_6j_C	24.905	1.878	PEG
Ub/S27	T_1j_A	22.013	1.882	PEG
Ub/S27	30_6j_A	21.512	1.993	PEG
Ub/S27	T_6j_C	20.755	1.818	PEG
S26	T_1j_A	28.819	1.919	PEG
S26	30_6j_A	28.318	1.92	PEG
S26	15_6j_B	26.909	1.849	PEG
S26	T_6j_C	27.527	1.971	PEG
eIF3G	T_1j_A	25.29	1.901	PEG
eIF3G	30_6j_A	25.709	1.914	PEG
eIF3G	15_6j_B	24.661	1.93	PEG
eIF3G	T_6j_C	25.263	1.883	PEG
eIF6	30_6j_A	25.883	1.743	PEG
eIF6	15_6j_B	24.859	1.722	PEG
eIF6	T_6j_C	25.361	1.854	PEG
ACT	T_1j_A	19.821	1.872	PEG
ACT	30_6j_A	19.807	1.907	PEG
ACT	15_6j_B	18.204	1.84	PEG
ACT	T_6j_C	18.314	1.87	PEG
UBQ	T_1j_A	25.533	1.904	PEG
UBQ	30_6j_A	25.104	1.911	PEG
UBQ	15_6j_B	24.351	1.78	PEG
UBQ	T_6j_C	25.325	1.93	PEG
Ub/S27	T_1j_A	22.152	1.901	PEG
Ub/S27	30_6j_A	21.564	1.805	PEG
Ub/S27	15_6j_B	20.832	1.863	PEG
Ub/S27	T_6j_C	20.628	1.962	PEG
S26	T_1j_A	28.558	1.889	PEG
S26	30_6j_A	28.13	1.899	PEG
S26	15_6j_B	26.758	1.934	PEG
S26	T_6j_C	26.928	1.857	PEG
eIF3G	15_1j_A	25.086	1.821	PEG
eIF3G	T_1j_B	25.218	1.913	PEG
eIF3G	30_6j_B	25.09	1.902	PEG
eIF3G	15_6j_C	24.646	1.89	PEG
eIF6	15_1j_A	25.493	1.77	PEG
eIF6	T_1j_B	25.345	1.747	PEG
eIF6	30_6j_B	25.047	1.768	PEG
eIF6	15_6j_C	25.362	1.756	PEG
ACT	15_1j_A	19.448	1.882	PEG
ACT	T_1j_B	19.103	1.871	PEG
ACT	30_6j_B	18.804	1.878	PEG
ACT	15_6j_C	18.477	1.879	PEG
UBQ	15_1j_A	25.521	1.855	PEG
UBQ	T_1j_B	24.904	1.906	PEG
UBQ	30_6j_B	24.676	1.868	PEG
UBQ	15_6j_C	25.38	1.898	PEG
Ub/S27	15_1j_A	21.75	1.876	PEG
Ub/S27	T_1j_B	20.996	1.888	PEG
Ub/S27	30_6j_B	20.716	1.845	PEG
Ub/S27	15_6j_C	20.739	1.933	PEG
S26	15_1j_A	27.984	1.882	PEG
S26	T_1j_B	27.478	1.901	PEG
S26	30_6j_B	27.54	1.902	PEG
S26	15_6j_C	26.25	1.915	PEG
eIF3G	15_1j_A	24.657	1.927	PEG
eIF3G	T_1j_B	25.12	1.898	PEG
eIF3G	30_6j_B	25.09	1.892	PEG
eIF3G	15_6j_C	25.417	1.893	PEG
eIF6	15_1j_A	25.455	1.797	PEG
eIF6	T_1j_B	25.444	1.779	PEG
eIF6	30_6j_B	25.511	1.76	PEG
eIF6	15_6j_C	25.419	1.769	PEG
ACT	15_1j_A	19.484	1.857	PEG
ACT	T_1j_B	19.733	1.898	PEG
ACT	30_6j_B	18.997	1.858	PEG
ACT	15_6j_C	18.601	1.86	PEG
UBQ	15_1j_A	25.37	1.838	PEG
UBQ	T_1j_B	24.921	1.867	PEG
UBQ	30_6j_B	24.724	1.932	PEG
UBQ	15_6j_C	25.378	1.933	PEG
Ub/S27	15_1j_A	21.606	1.864	PEG
Ub/S27	T_1j_B	20.987	1.864	PEG
Ub/S27	30_6j_B	20.766	1.904	PEG
Ub/S27	15_6j_C	20.604	1.985	PEG
S26	15_1j_A	27.764	1.88	PEG
S26	T_1j_B	27.522	1.966	PEG
S26	30_6j_B	27.653	1.9	PEG
S26	15_6j_C	26.158	1.887	PEG
eIF3G	30_1j_A	24.25	1.888	PEG
eIF3G	15_1j_B	25.225	1.904	PEG
eIF3G	T_1j_C	24.226	1.892	PEG
eIF3G	30_6j_C	24.629	1.891	PEG
eIF6	30_1j_A	25.582	1.792	PEG
eIF6	15_1j_B	25.575	1.786	PEG
eIF6	T_1j_C	25.068	1.731	PEG
eIF6	30_6j_C	25.217	1.746	PEG
ACT	30_1j_A	19.543	1.847	PEG
ACT	15_1j_B	19.435	1.866	PEG
ACT	T_1j_C	18.257	1.865	PEG
ACT	30_6j_C	18.604	1.866	PEG
UBQ	30_1j_A	26.471	1.894	PEG
UBQ	15_1j_B	25.55	1.929	PEG
UBQ	T_1j_C	25.153	1.901	PEG
UBQ	30_6j_C	24.897	1.848	PEG
Ub/S27	30_1j_A	21.549	1.903	PEG
Ub/S27	15_1j_B	21.277	1.956	PEG
Ub/S27	T_1j_C	20.26	1.946	PEG
Ub/S27	30_6j_C	20.435	1.91	PEG
S26	30_1j_A	27.458	1.887	PEG
S26	15_1j_B	27.308	1.897	PEG
S26	T_1j_C	25.663	1.934	PEG
S26	30_6j_C	26.457	1.921	PEG
eIF3G	30_1j_A	24.188	1.889	PEG
eIF3G	15_1j_B	25.143	1.875	PEG
eIF3G	T_1j_C	24.135	1.874	PEG
eIF3G	30_6j_C	24.718	1.842	PEG
eIF6	30_1j_A	25.71	1.72	PEG
eIF6	T_1j_C	25.227	1.785	PEG
eIF6	30_6j_C	25.738	1.748	PEG
ACT	30_1j_A	19.572	1.902	PEG
ACT	15_1j_B	19.593	1.898	PEG
ACT	T_1j_C	18.441	1.904	PEG
ACT	30_6j_C	18.662	1.845	PEG
UBQ	30_1j_A	26.567	1.865	PEG
UBQ	15_1j_B	25.375	1.877	PEG
UBQ	T_1j_C	25.2	1.898	PEG
UBQ	30_6j_C	25.238	1.905	PEG
Ub/S27	30_1j_A	21.417	1.912	PEG
Ub/S27	15_1j_B	21.151	1.74	PEG
Ub/S27	T_1j_C	20.216	1.911	PEG
Ub/S27	30_6j_C	20.597	1.84	PEG
S26	30_1j_A	27.306	1.911	PEG
S26	15_1j_B	27.198	1.906	PEG
S26	T_1j_C	25.396	1.909	PEG
S26	30_6j_C	25.934	1.935	PEG
eIF3G	T_3j_A	25.359	1.919	PEG
eIF3G	30_1j_B	24.741	1.903	PEG
eIF3G	15_1j_C	24.403	1.886	PEG
eIF6	T_3j_A	26.374	1.797	PEG
eIF6	30_1j_B	25.382	1.815	PEG
eIF6	15_1j_C	25.096	1.765	PEG
ACT	T_3j_A	20.167	1.874	PEG
ACT	30_1j_B	19.16	1.877	PEG
ACT	15_1j_C	19.373	1.878	PEG
UBQ	T_3j_A	25.909	1.871	PEG
UBQ	30_1j_B	25.502	1.862	PEG
UBQ	15_1j_C	25.902	1.869	PEG
Ub/S27	T_3j_A	22.418	1.86	PEG
Ub/S27	30_1j_B	21.392	1.967	PEG
Ub/S27	15_1j_C	20.442	1.829	PEG
S26	T_3j_A	29.076	1.886	PEG
S26	30_1j_B	27.399	1.895	PEG
S26	15_1j_C	25.456	1.946	PEG
eIF3G	T_3j_A	25.494	1.897	PEG
eIF3G	30_1j_B	24.565	1.866	PEG
eIF3G	15_1j_C	24.369	1.922	PEG
eIF6	T_3j_A	26.205	1.787	PEG
eIF6	30_1j_B	25.18	1.771	PEG
eIF6	15_1j_C	24.998	1.767	PEG
ACT	T_3j_A	20.144	1.877	PEG
ACT	30_1j_B	19.04	1.868	PEG
ACT	15_1j_C	19.177	1.844	PEG
UBQ	T_3j_A	25.924	1.871	PEG
UBQ	30_1j_B	25.361	1.896	PEG
UBQ	15_1j_C	25.684	1.944	PEG
Ub/S27	T_3j_A	22.283	1.924	PEG
Ub/S27	30_1j_B	21.403	1.921	PEG
Ub/S27	15_1j_C	20.523	1.857	PEG
S26	T_3j_A	28.415	1.941	PEG
S26	30_1j_B	27.363	1.896	PEG
S26	15_1j_C	25.426	1.898	PEG
eIF3G	15_3j_A	25.481	1.921	PEG
eIF3G	T_3j_B	25.03	1.898	PEG
eIF3G	30_1j_C	24.744	1.923	PEG
eIF6	15_3j_A	26.158	1.752	PEG
eIF6	T_3j_B	25.114	1.773	PEG
eIF6	30_1j_C	25.035	1.764	PEG
ACT	15_3j_A	19.336	1.893	PEG
ACT	T_3j_B	18.512	1.849	PEG
ACT	30_1j_C	18.993	1.848	PEG
UBQ	15_3j_A	25.481	1.874	PEG
UBQ	T_3j_B	24.852	1.849	PEG
UBQ	30_1j_C	26.175	1.885	PEG
Ub/S27	15_3j_A	22.093	1.831	PEG
Ub/S27	T_3j_B	20.986	1.904	PEG
Ub/S27	30_1j_C	20.676	1.884	PEG
S26	15_3j_A	28.371	1.841	PEG
S26	T_3j_B	27.735	1.928	PEG
S26	30_1j_C	25.829	1.919	PEG
eIF3G	15_3j_A	25.394	1.902	PEG
eIF3G	T_3j_B	24.914	1.861	PEG
eIF3G	30_1j_C	24.734	1.849	PEG
eIF6	15_3j_A	26.048	1.728	PEG
eIF6	T_3j_B	24.999	1.78	PEG
eIF6	30_1j_C	24.866	1.76	PEG
ACT	15_3j_A	19.186	1.862	PEG
ACT	T_3j_B	18.383	1.865	PEG
ACT	30_1j_C	18.884	1.851	PEG
UBQ	15_3j_A	25.043	1.87	PEG
UBQ	T_3j_B	24.513	1.897	PEG
UBQ	30_1j_C	25.737	1.916	PEG
Ub/S27	15_3j_A	22.016	1.904	PEG
Ub/S27	T_3j_B	20.697	1.863	PEG
Ub/S27	30_1j_C	20.702	1.976	PEG
S26	15_3j_A	28.292	1.921	PEG
S26	T_3j_B	27.474	1.896	PEG
S26	30_1j_C	26.294	1.847	PEG
eIF3G	30_3j_A	25.086	1.877	PEG
eIF3G	15_3j_B	25.531	1.887	PEG
eIF3G	T_3j_C	24.036	1.855	PEG
eIF6	30_3j_A	26.138	1.706	PEG
eIF6	15_3j_B	25.104	1.721	PEG
eIF6	T_3j_C	24.778	1.764	PEG
ACT	30_3j_A	19.477	1.894	PEG
ACT	15_3j_B	18.909	1.863	PEG
ACT	T_3j_C	17.798	1.864	PEG
UBQ	30_3j_A	25.713	1.891	PEG
UBQ	15_3j_B	24.83	1.88	PEG
UBQ	T_3j_C	25.438	1.876	PEG
Ub/S27	30_3j_A	21.924	1.846	PEG
Ub/S27	15_3j_B	20.933	1.789	PEG
Ub/S27	T_3j_C	20.037	1.868	PEG
S26	30_3j_A	28.094	1.897	PEG
S26	15_3j_B	27.585	1.869	PEG
S26	T_3j_C	25.518	1.891	PEG
eIF3G	30_3j_A	25.108	1.891	PEG
eIF3G	15_3j_B	25.671	1.978	PEG
eIF3G	T_3j_C	24	1.857	PEG
eIF6	30_3j_A	26.309	1.766	PEG
eIF6	15_3j_B	25.022	1.781	PEG
eIF6	T_3j_C	24.947	1.784	PEG
ACT	30_3j_A	19.476	1.902	PEG
ACT	15_3j_B	18.881	1.867	PEG
ACT	T_3j_C	17.763	1.891	PEG
UBQ	30_3j_A	25.454	1.907	PEG
UBQ	15_3j_B	24.704	1.885	PEG
UBQ	T_3j_C	25.302	1.861	PEG
Ub/S27	30_3j_A	21.888	1.923	PEG
Ub/S27	15_3j_B	20.96	1.91	PEG
Ub/S27	T_3j_C	19.919	1.789	PEG
S26	30_3j_A	27.732	1.902	PEG
S26	15_3j_B	27.091	1.911	PEG
S26	T_3j_C	25.556	1.858	PEG
eIF3G	T_6j_A	26.269	1.878	PEG
eIF3G	30_3j_B	24.59	1.73	PEG
eIF3G	15_3j_C	24.04	1.912	PEG
eIF6	T_6j_A	25.462	1.739	PEG
eIF6	30_3j_B	25.147	1.731	PEG
eIF6	15_3j_C	24.847	1.771	PEG
ACT	T_6j_A	19.797	1.896	PEG
ACT	30_3j_B	19.006	1.89	PEG
ACT	15_3j_C	18.485	1.878	PEG
UBQ	T_6j_A	24.959	1.858	PEG
UBQ	30_3j_B	24.897	1.89	PEG
UBQ	15_3j_C	25.198	1.933	PEG
Ub/S27	T_6j_A	21.865	1.749	PEG
Ub/S27	30_3j_B	20.969	1.927	PEG
S26	T_6j_A	29.362	1.906	PEG
S26	30_3j_B	26.919	1.892	PEG
S26	15_3j_C	25.562	1.841	PEG
eIF3G	T_6j_A	25.974	1.915	PEG
eIF3G	30_3j_B	24.676	1.86	PEG
eIF3G	15_3j_C	24.018	1.924	PEG
eIF6	T_6j_A	26.087	1.733	PEG
eIF6	30_3j_B	25.536	1.711	PEG
eIF6	15_3j_C	24.766	1.74	PEG
ACT	T_6j_A	19.649	1.84	PEG
ACT	30_3j_B	18.982	1.867	PEG
ACT	15_3j_C	18.319	1.899	PEG
UBQ	T_6j_A	24.76	1.892	PEG
UBQ	30_3j_B	24.563	1.849	PEG
UBQ	15_3j_C	25.186	1.893	PEG
Ub/S27	T_6j_A	21.726	1.933	PEG
Ub/S27	30_3j_B	20.879	1.779	PEG
Ub/S27	15_3j_C	20.245	1.923	PEG
S26	T_6j_A	29.462	1.892	PEG
S26	30_3j_B	26.692	1.891	PEG
S26	15_3j_C	25.626	1.878	PEG
eIF3G	15_6j_A	25.449	1.953	PEG
eIF3G	T_6j_B	25.249	1.87	PEG
eIF3G	30_3j_C	24.319	1.881	PEG
eIF6	30_3j_C	24.76	1.762	PEG
ACT	15_6j_A	19.143	1.894	PEG
ACT	T_6j_B	17.961	1.902	PEG
ACT	30_3j_C	18.337	1.884	PEG
UBQ	15_6j_A	24.901	1.911	PEG
UBQ	T_6j_B	24.234	1.897	PEG
UBQ	30_3j_C	24.999	1.869	PEG
Ub/S27	15_6j_A	21.339	1.963	PEG
Ub/S27	T_6j_B	20.306	1.864	PEG
Ub/S27	30_3j_C	20.001	1.885	PEG
S26	15_6j_A	27.273	1.895	PEG
S26	T_6j_B	26.579	1.903	PEG
S26	30_3j_C	25.406	1.919	PEG
eIF3G	15_6j_A	25.721	1.866	PEG
eIF3G	T_6j_B	25.006	1.9	PEG
eIF3G	30_3j_C	24.599	1.908	PEG
eIF6	15_6j_A	25.579	1.764	PEG
eIF6	T_6j_B	24.642	1.803	PEG
eIF6	30_3j_C	24.736	1.85	PEG
ACT	15_6j_A	19.435	1.923	PEG
ACT	T_6j_B	18.274	1.912	PEG
ACT	30_3j_C	18.45	1.87	PEG
UBQ	15_6j_A	25.788	1.779	PEG
UBQ	T_6j_B	24.249	1.89	PEG
UBQ	30_3j_C	25.056	1.882	PEG
Ub/S27	15_6j_A	21.447	1.883	PEG
Ub/S27	T_6j_B	20.199	1.834	PEG
Ub/S27	30_3j_C	20.033	1.824	PEG
S26	15_6j_A	27.444	1.891	PEG
S26	T_6j_B	26.761	1.898	PEG
S26	30_3j_C	25.586	1.922	PEG
H4	T_1j_A	18.818	1.806	PEG
H4	30_6j_A	20.137	1.89	PEG
H4	15_6j_B	19.15	1.9	PEG
H4	T_6j_C	19	1.901	PEG
H3	T_1j_A	17.553	1.901	PEG
H3	30_6j_A	17.883	1.851	PEG
H3	15_6j_B	16.291	1.944	PEG
H3	T_6j_C	16.395	1.87	PEG
TUB1	T_1j_A	19.903	1.845	PEG
TUB1	30_6j_A	20.215	1.89	PEG
TUB1	15_6j_B	19.702	1.85	PEG
TUB1	T_6j_C	18.258	1.835	PEG
TUB2.2	T_1j_A	19.364	1.867	PEG
TUB2.2	30_6j_A	19.998	1.916	PEG
TUB2.2	15_6j_B	19.503	1.917	PEG
TUB2.2	T_6j_C	19.344	1.895	PEG
L34	T_1j_A	24.023	1.878	PEG
L34	30_6j_A	23.846	1.853	PEG
L34	15_6j_B	23.029	1.944	PEG
L34	T_6j_C	24.709	1.816	PEG
CitS	T_1j_A	22.82	1.914	PEG
CitS	30_6j_A	21.935	1.886	PEG
CitS	15_6j_B	21.185	1.869	PEG
CitS	T_6j_C	21.593	1.95	PEG
H4	T_1j_A	18.667	1.857	PEG
H4	30_6j_A	20.08	1.854	PEG
H4	15_6j_B	18.959	1.841	PEG
H4	T_6j_C	19.176	1.845	PEG
H3	T_1j_A	17.741	1.94	PEG
H3	30_6j_A	18.222	1.858	PEG
H3	15_6j_B	16.351	1.887	PEG
H3	T_6j_C	16.495	1.935	PEG
TUB1	T_1j_A	19.78	1.923	PEG
TUB1	30_6j_A	20.534	1.977	PEG
TUB1	15_6j_B	19.493	1.891	PEG
TUB1	T_6j_C	18.518	1.896	PEG
TUB2.2	T_1j_A	19.527	1.905	PEG
TUB2.2	30_6j_A	20.45	1.899	PEG
TUB2.2	15_6j_B	19.542	1.844	PEG
TUB2.2	T_6j_C	19.251	1.89	PEG
L34	T_1j_A	24.187	1.922	PEG
L34	30_6j_A	23.975	1.903	PEG
L34	15_6j_B	23.157	1.881	PEG
L34	T_6j_C	23.987	1.88	PEG
CitS	T_1j_A	22.756	1.94	PEG
CitS	30_6j_A	21.974	1.883	PEG
CitS	15_6j_B	21.432	1.893	PEG
CitS	T_6j_C	21.6	1.86	PEG
H4	15_1j_A	18.713	1.937	PEG
H4	T_1j_B	18.627	1.882	PEG
H4	30_6j_B	20.955	1.825	PEG
H4	15_6j_C	20.31	1.872	PEG
H3	15_1j_A	17.722	1.924	PEG
H3	T_1j_B	17.021	1.865	PEG
H3	30_6j_B	16.932	1.849	PEG
H3	15_6j_C	16.562	1.839	PEG
TUB1	15_1j_A	19.508	1.865	PEG
TUB1	T_1j_B	19.816	1.915	PEG
TUB1	30_6j_B	20.09	1.854	PEG
TUB1	15_6j_C	19.478	1.923	PEG
TUB2.2	15_1j_A	19.287	1.901	PEG
TUB2.2	T_1j_B	19.643	1.94	PEG
TUB2.2	30_6j_B	20.077	1.914	PEG
TUB2.2	15_6j_C	19.643	1.905	PEG
L34	15_1j_A	23.696	1.954	PEG
L34	T_1j_B	23.977	1.878	PEG
L34	30_6j_B	23.16	1.857	PEG
L34	15_6j_C	23.642	1.946	PEG
CitS	15_1j_A	22.296	1.873	PEG
CitS	T_1j_B	22.253	1.883	PEG
CitS	30_6j_B	21.6	1.917	PEG
CitS	15_6j_C	21.992	1.858	PEG
H4	15_1j_A	18.342	1.915	PEG
H4	T_1j_B	18.777	1.856	PEG
H4	30_6j_B	20.562	1.827	PEG
H4	15_6j_C	20.336	1.792	PEG
H3	15_1j_A	17.643	1.889	PEG
H3	T_1j_B	17.095	1.841	PEG
H3	30_6j_B	16.727	1.893	PEG
H3	15_6j_C	16.729	1.856	PEG
TUB1	15_1j_A	19.239	1.796	PEG
TUB1	T_1j_B	19.794	1.886	PEG
TUB1	30_6j_B	20.208	1.863	PEG
TUB1	15_6j_C	19.973	1.823	PEG
TUB2.2	15_1j_A	19.197	1.902	PEG
TUB2.2	T_1j_B	19.936	1.875	PEG
TUB2.2	15_6j_C	20.212	1.843	PEG
L34	15_1j_A	23.577	1.843	PEG
L34	T_1j_B	23.816	1.946	PEG
L34	30_6j_B	23.43	1.85	PEG
L34	15_6j_C	23.717	1.956	PEG
CitS	15_1j_A	22.126	1.83	PEG
CitS	T_1j_B	22.101	1.904	PEG
CitS	30_6j_B	21.589	1.914	PEG
CitS	15_6j_C	21.683	1.846	PEG
H4	30_1j_A	19.022	1.831	PEG
H4	15_1j_B	19.038	1.77	PEG
H4	T_1j_C	20.699	1.866	PEG
H4	30_6j_C	20.316	1.894	PEG
H3	30_1j_A	17.911	1.876	PEG
H3	15_1j_B	17.22	1.909	PEG
H3	T_1j_C	16.899	1.856	PEG
H3	30_6j_C	16.858	1.844	PEG
TUB1	30_1j_A	19.642	1.858	PEG
TUB1	15_1j_B	20.31	1.814	PEG
TUB1	T_1j_C	19.681	1.83	PEG
TUB1	30_6j_C	19.584	1.793	PEG
TUB2.2	30_1j_A	19.641	1.892	PEG
TUB2.2	15_1j_B	20.107	1.885	PEG
TUB2.2	T_1j_C	19.807	1.907	PEG
TUB2.2	30_6j_C	19.752	1.881	PEG
L34	30_1j_A	23.913	1.896	PEG
L34	15_1j_B	23.691	1.963	PEG
L34	T_1j_C	23.754	1.972	PEG
L34	30_6j_C	23.343	1.904	PEG
CitS	30_1j_A	22.313	1.895	PEG
CitS	15_1j_B	22.185	1.892	PEG
CitS	T_1j_C	21.419	1.92	PEG
CitS	30_6j_C	21.278	1.954	PEG
H4	30_1j_A	18.693	1.873	PEG
H4	15_1j_B	18.978	1.798	PEG
H4	T_1j_C	20.175	1.796	PEG
H4	30_6j_C	20.241	1.801	PEG
H3	30_1j_A	17.771	1.838	PEG
H3	15_1j_B	17.268	1.884	PEG
H3	T_1j_C	16.725	1.846	PEG
H3	30_6j_C	16.996	1.878	PEG
TUB1	30_1j_A	19.606	1.872	PEG
TUB1	15_1j_B	20.294	1.821	PEG
TUB1	T_1j_C	19.74	1.877	PEG
TUB1	30_6j_C	19.649	1.804	PEG
TUB2.2	30_1j_A	19.796	1.923	PEG
TUB2.2	15_1j_B	20.283	1.864	PEG
TUB2.2	T_1j_C	19.984	1.883	PEG
TUB2.2	30_6j_C	20.093	1.869	PEG
L34	30_1j_A	23.521	1.92	PEG
L34	15_1j_B	23.728	1.843	PEG
L34	T_1j_C	23.767	1.898	PEG
L34	30_6j_C	23.276	1.872	PEG
CitS	30_1j_A	22.334	1.949	PEG
CitS	15_1j_B	22.121	1.9	PEG
CitS	T_1j_C	21.315	1.928	PEG
CitS	30_6j_C	20.974	1.913	PEG
H4	T_3j_A	19.172	1.893	PEG
H4	30_1j_B	19.04	1.876	PEG
H3	T_3j_A	18.058	1.917	PEG
H3	30_1j_B	17.001	1.841	PEG
H3	15_1j_C	17.136	1.827	PEG
TUB1	T_3j_A	21.199	1.783	PEG
TUB1	30_1j_B	19.822	1.794	PEG
TUB1	15_1j_C	20.86	1.805	PEG
TUB2.2	30_1j_B	20.017	1.902	PEG
TUB2.2	15_1j_C	20.757	1.9	PEG
L34	T_3j_A	24.567	1.884	PEG
L34	30_1j_B	23.99	1.861	PEG
L34	15_1j_C	23.764	1.924	PEG
CitS	T_3j_A	22.962	1.882	PEG
CitS	15_1j_C	21.943	1.894	PEG
H4	T_3j_A	19.116	1.894	PEG
H4	30_1j_B	18.898	1.847	PEG
H4	15_1j_C	20.26	1.814	PEG
H3	T_3j_A	17.897	1.826	PEG
H3	30_1j_B	16.925	1.807	PEG
H3	15_1j_C	16.754	1.831	PEG
TUB1	T_3j_A	20.811	1.788	PEG
TUB1	30_1j_B	19.563	1.865	PEG
TUB1	15_1j_C	20.691	1.846	PEG
TUB2.2	T_3j_A	20.649	1.864	PEG
TUB2.2	30_1j_B	19.926	1.856	PEG
TUB2.2	15_1j_C	20.914	1.882	PEG
L34	T_3j_A	24.521	1.897	PEG
L34	30_1j_B	23.878	1.916	PEG
L34	15_1j_C	23.853	1.887	PEG
CitS	T_3j_A	22.818	1.913	PEG
CitS	30_1j_B	21.852	1.918	PEG
CitS	15_1j_C	21.826	1.895	PEG
H4	15_3j_A	18.519	1.991	PEG
H4	T_3j_B	19.59	1.929	PEG
H4	30_1j_C	20.576	1.811	PEG
H3	15_3j_A	17.509	1.867	PEG
H3	T_3j_B	16.513	1.878	PEG
H3	30_1j_C	17.148	1.863	PEG
TUB1	15_3j_A	19.892	1.82	PEG
TUB1	T_3j_B	19.807	1.833	PEG
TUB1	30_1j_C	19.982	1.827	PEG
TUB2.2	15_3j_A	19.635	1.854	PEG
TUB2.2	T_3j_B	19.949	1.855	PEG
TUB2.2	30_1j_C	20.587	1.868	PEG
L34	15_3j_A	23.673	1.92	PEG
L34	T_3j_B	23.554	1.929	PEG
L34	30_1j_C	23.697	1.88	PEG
CitS	15_3j_A	22.527	1.912	PEG
CitS	T_3j_B	21.953	1.879	PEG
CitS	30_1j_C	21.752	1.923	PEG
H4	15_3j_A	18.386	1.871	PEG
H4	T_3j_B	19.583	1.819	PEG
H4	30_1j_C	20.328	1.794	PEG
H3	15_3j_A	17.475	1.944	PEG
H3	T_3j_B	16.368	1.804	PEG
H3	30_1j_C	16.812	1.883	PEG
TUB1	15_3j_A	19.552	1.862	PEG
TUB1	T_3j_B	19.692	1.856	PEG
TUB1	30_1j_C	19.903	1.835	PEG
TUB2.2	15_3j_A	19.396	1.881	PEG
TUB2.2	T_3j_B	19.658	1.88	PEG
TUB2.2	30_1j_C	20.411	1.879	PEG
L34	15_3j_A	23.624	1.962	PEG
L34	T_3j_B	23.36	1.869	PEG
L34	30_1j_C	23.755	2.009	PEG
CitS	15_3j_A	22.365	1.929	PEG
CitS	T_3j_B	21.783	1.907	PEG
CitS	30_1j_C	21.69	1.901	PEG
H4	30_3j_A	21.07	1.841	PEG
H4	15_3j_B	20.508	1.819	PEG
H4	T_3j_C	20.47	1.78	PEG
H3	30_3j_A	17.776	1.911	PEG
H3	15_3j_B	16.596	1.852	PEG
H3	T_3j_C	16.736	1.924	PEG
TUB1	30_3j_A	21.2	1.682	PEG
TUB1	15_3j_B	20.383	1.823	PEG
TUB1	T_3j_C	18.325	1.911	PEG
TUB2.2	15_3j_B	20.165	1.903	PEG
TUB2.2	T_3j_C	19.426	1.75	PEG
L34	30_3j_A	23.986	1.88	PEG
L34	15_3j_B	23.255	1.886	PEG
L34	T_3j_C	23.52	1.867	PEG
CitS	30_3j_A	22.592	1.863	PEG
CitS	15_3j_B	22.046	1.863	PEG
CitS	T_3j_C	21.366	1.872	PEG
H4	30_3j_A	21.026	1.96	PEG
H4	15_3j_B	20.725	2.005	PEG
H4	T_3j_C	20.037	1.838	PEG
H3	30_3j_A	17.564	1.945	PEG
H3	15_3j_B	16.665	1.85	PEG
H3	T_3j_C	16.599	1.928	PEG
TUB1	30_3j_A	20.753	1.892	PEG
TUB1	15_3j_B	20.465	1.841	PEG
TUB1	T_3j_C	18.436	1.855	PEG
TUB2.2	30_3j_A	20.463	1.898	PEG
TUB2.2	15_3j_B	20.119	1.879	PEG
TUB2.2	T_3j_C	19.053	1.867	PEG
L34	30_3j_A	23.973	1.859	PEG
L34	15_3j_B	23.192	1.868	PEG
L34	T_3j_C	23.693	1.877	PEG
CitS	30_3j_A	22.288	1.9	PEG
CitS	15_3j_B	21.662	1.896	PEG
CitS	T_3j_C	21.298	1.902	PEG
H4	T_6j_A	19.006	1.794	PEG
H4	30_3j_B	20.951	2.159	PEG
H3	T_6j_A	17.527	1.905	PEG
H3	30_3j_B	16.531	1.858	PEG
H3	15_3j_C	16.403	1.861	PEG
TUB1	T_6j_A	19.896	1.85	PEG
TUB1	30_3j_B	20.82	1.75	PEG
TUB1	15_3j_C	20.151	1.839	PEG
TUB2.2	T_6j_A	19.506	1.872	PEG
TUB2.2	30_3j_B	20.449	1.899	PEG
TUB2.2	15_3j_C	19.925	1.903	PEG
L34	T_6j_A	24.16	1.911	PEG
L34	30_3j_B	23.359	1.837	PEG
L34	15_3j_C	23.642	1.918	PEG
CitS	T_6j_A	22.961	1.849	PEG
CitS	30_3j_B	21.997	1.871	PEG
CitS	15_3j_C	22.077	1.914	PEG
H4	T_6j_A	19.103	1.874	PEG
H4	30_3j_B	20.499	1.881	PEG
H4	15_3j_C	20.341	1.842	PEG
H3	T_6j_A	17.391	1.913	PEG
H3	30_3j_B	16.458	1.861	PEG
H3	15_3j_C	16.189	1.874	PEG
TUB1	T_6j_A	19.772	1.863	PEG
TUB1	30_3j_B	20.584	1.957	PEG
TUB1	15_3j_C	19.79	1.855	PEG
TUB2.2	T_6j_A	19.477	1.926	PEG
TUB2.2	30_3j_B	20.267	1.88	PEG
TUB2.2	15_3j_C	20.08	1.843	PEG
L34	T_6j_A	24.032	1.858	PEG
L34	30_3j_B	23.305	1.913	PEG
L34	15_3j_C	23.504	1.929	PEG
CitS	T_6j_A	22.532	1.933	PEG
CitS	30_3j_B	21.664	1.928	PEG
CitS	15_3j_C	22.102	1.881	PEG
H4	15_6j_A	18.146	1.919	PEG
H4	T_6j_B	17.731	1.923	PEG
H4	30_3j_C	20.217	1.755	PEG
H3	15_6j_A	17.515	1.92	PEG
H3	T_6j_B	16.132	1.956	PEG
H3	30_3j_C	16.5	1.882	PEG
TUB1	15_6j_A	19.237	1.957	PEG
TUB1	T_6j_B	18.673	1.91	PEG
TUB1	30_3j_C	19.649	1.892	PEG
TUB2.2	15_6j_A	19.003	1.864	PEG
TUB2.2	T_6j_B	18.923	1.88	PEG
TUB2.2	30_3j_C	19.711	1.908	PEG
L34	15_6j_A	25.866	1.688	PEG
L34	T_6j_B	24.849	1.701	PEG
L34	30_3j_C	25.051	1.778	PEG
CitS	15_6j_A	21.866	1.942	PEG
CitS	T_6j_B	21.42	1.917	PEG
CitS	30_3j_C	21.039	1.919	PEG
H4	15_6j_A	18.189	1.844	PEG
H4	T_6j_B	17.581	1.887	PEG
H4	30_3j_C	20.069	1.884	PEG
H3	15_6j_A	17.529	1.899	PEG
H3	T_6j_B	16.283	1.898	PEG
H3	30_3j_C	16.513	1.938	PEG
TUB1	15_6j_A	19.307	1.861	PEG
TUB1	T_6j_B	18.885	1.833	PEG
TUB1	30_3j_C	19.456	1.887	PEG
TUB2.2	15_6j_A	19.213	1.917	PEG
TUB2.2	T_6j_B	19.054	1.906	PEG
TUB2.2	30_3j_C	19.848	1.943	PEG
L34	15_6j_A	26.059	1.744	PEG
L34	30_3j_C	24.988	1.701	PEG
CitS	15_6j_A	21.961	1.884	PEG
CitS	T_6j_B	21.509	1.922	PEG
CitS	30_3j_C	21.33	1.896	PEG
eIF3G	45_0_A	24.601	1.917	Chaud
eIF3G	45_0_C	23.881	1.855	Chaud
eIF6	45_0_A	26.009	1.717	Chaud
ACT	45_0_A	18.881	1.915	Chaud
ACT	45_0_C	18.296	1.902	Chaud
UBQ	45_0_A	26.366	1.874	Chaud
Ub/S27	45_0_A	20.542	1.994	Chaud
Ub/S27	45_0_C	20.057	1.934	Chaud
S26	45_0_A	26.409	1.925	Chaud
L34	45_0_A	24.036	1.906	Chaud
L34	45_0_C	23.732	1.94	Chaud
H4	45_0_A	21.462	1.86	Chaud
H3	45_0_A	18.219	1.862	Chaud
H3	45_0_C	17.439	1.889	Chaud
TUB1	45_0_A	22.467	1.883	Chaud
TUB2.2	45_0_A	22.64	1.906	Chaud
TUB2.2	45_0_C	21.701	1.897	Chaud
CitS	45_0_A	23.171	1.896	Chaud
eIF3G	45_0_A	24.703	1.917	Chaud
eIF3G	45_0_C	24.121	1.89	Chaud
eIF6	45_0_A	26.216	1.74	Chaud
ACT	45_0_A	19.113	1.866	Chaud
ACT	45_0_C	18.678	1.987	Chaud
UBQ	45_0_A	26.8	1.93	Chaud
Ub/S27	45_0_A	20.678	1.928	Chaud
Ub/S27	45_0_C	20.23	1.772	Chaud
S26	45_0_A	26.486	1.891	Chaud
L34	45_0_A	24.44	2.094	Chaud
L34	45_0_C	24.008	1.917	Chaud
H4	45_0_A	21.777	1.8	Chaud
H3	45_0_A	18.028	1.859	Chaud
H3	45_0_C	17.605	1.889	Chaud
TUB1	45_0_A	22.874	1.864	Chaud
TUB2.2	45_0_A	22.706	1.903	Chaud
TUB2.2	45_0_C	21.773	1.864	Chaud
CitS	45_0_A	23.233	1.9	Chaud
eIF3G	45_5_A	24.706	1.968	Chaud
eIF3G	45_5_C	24.388	1.942	Chaud
eIF6	45_5_A	26.119	1.721	Chaud
ACT	45_5_A	18.761	1.923	Chaud
ACT	45_5_C	18.315	1.905	Chaud
UBQ	45_5_A	26.755	1.885	Chaud
Ub/S27	45_5_A	20.295	1.962	Chaud
Ub/S27	45_5_C	19.816	1.921	Chaud
S26	45_5_A	26.039	1.895	Chaud
L34	45_5_A	23.835	1.877	Chaud
L34	45_5_C	23.54	1.895	Chaud
H4	45_5_A	20.957	1.852	Chaud
H3	45_5_A	17.682	1.885	Chaud
H3	45_5_C	18.233	1.887	Chaud
TUB1	45_5_A	22.182	1.837	Chaud
TUB2.2	45_5_A	22.311	1.871	Chaud
TUB2.2	45_5_C	21.656	1.893	Chaud
CitS	45_5_A	22.793	1.918	Chaud
eIF3G	45_5_A	24.12	1.815	Chaud
eIF3G	45_5_C	23.939	1.859	Chaud
eIF6	45_5_A	26.699	1.677	Chaud
ACT	45_5_A	18.724	1.88	Chaud
ACT	45_5_C	18.414	1.909	Chaud
UBQ	45_5_A	27.017	1.868	Chaud
Ub/S27	45_5_A	20.262	1.841	Chaud
Ub/S27	45_5_C	19.915	1.783	Chaud
S26	45_5_A	25.884	1.852	Chaud
L34	45_5_A	24	1.866	Chaud
L34	45_5_C	23.764	1.898	Chaud
H4	45_5_A	21.272	1.791	Chaud
H3	45_5_A	17.746	1.912	Chaud
H3	45_5_C	17.721	1.905	Chaud
TUB1	45_5_A	22.452	1.849	Chaud
TUB2.2	45_5_A	22.426	1.946	Chaud
TUB2.2	45_5_C	21.656	1.865	Chaud
CitS	45_5_A	22.803	1.918	Chaud
eIF3G	45_10_A	23.203	1.909	Chaud
eIF3G	45_10_C	23.077	1.895	Chaud
eIF6	45_10_A	25.646	1.689	Chaud
ACT	45_10_A	18.202	1.886	Chaud
ACT	45_10_C	17.843	1.905	Chaud
UBQ	45_10_A	24.491	1.866	Chaud
Ub/S27	45_10_A	20.675	1.766	Chaud
S26	45_10_A	25.491	1.893	Chaud
L34	45_10_A	23.419	1.879	Chaud
L34	45_10_C	23.962	1.769	Chaud
H4	45_10_A	20.54	1.824	Chaud
H3	45_10_A	17.274	1.889	Chaud
H3	45_10_C	17.138	1.873	Chaud
TUB1	45_10_A	22.375	1.786	Chaud
TUB2.2	45_10_A	21.958	1.89	Chaud
TUB2.2	45_10_C	21.323	1.898	Chaud
CitS	45_10_A	22.289	1.887	Chaud
eIF3G	45_10_A	23.139	1.913	Chaud
eIF3G	45_10_C	22.99	1.89	Chaud
eIF6	45_10_A	25.578	1.643	Chaud
ACT	45_10_A	18.167	1.85	Chaud
ACT	45_10_C	17.853	1.844	Chaud
UBQ	45_10_A	24.656	1.883	Chaud
Ub/S27	45_10_A	20.241	1.997	Chaud
Ub/S27	45_10_C	19.354	1.807	Chaud
S26	45_10_A	26.002	1.812	Chaud
L34	45_10_A	23.573	1.91	Chaud
L34	45_10_C	23.698	2.055	Chaud
H4	45_10_A	20.878	1.863	Chaud
H3	45_10_A	17.534	1.894	Chaud
H3	45_10_C	17.22	1.853	Chaud
TUB1	45_10_A	22.5	1.854	Chaud
TUB2.2	45_10_A	22.099	1.904	Chaud
TUB2.2	45_10_C	21.37	1.885	Chaud
CitS	45_10_A	22.27	1.81	Chaud
eIF3G	45_30ap_A	23.618	1.884	Chaud
eIF3G	45_30ap_C	23.221	1.858	Chaud
eIF6	45_30ap_A	25.248	1.759	Chaud
ACT	45_30ap_A	18.794	1.87	Chaud
ACT	45_30ap_C	18.073	1.924	Chaud
UBQ	45_30ap_A	26.368	1.909	Chaud
Ub/S27	45_30ap_A	20.199	1.841	Chaud
Ub/S27	45_30ap_C	19.75	1.801	Chaud
S26	45_30ap_A	25.504	1.867	Chaud
L34	45_30ap_A	23.663	1.911	Chaud
L34	45_30ap_C	23.311	1.942	Chaud
H3	45_30ap_A	17.552	1.865	Chaud
H3	45_30ap_C	17.447	1.903	Chaud
TUB1	45_30ap_A	22.518	1.788	Chaud
TUB2.2	45_30ap_A	22.428	1.914	Chaud
TUB2.2	45_30ap_C	21.366	1.905	Chaud
CitS	45_30ap_A	23.181	1.878	Chaud
eIF3G	45_30ap_A	23.648	1.881	Chaud
eIF3G	45_30ap_C	23.032	1.874	Chaud
eIF6	45_30ap_A	25.749	1.671	Chaud
ACT	45_30ap_A	18.636	1.93	Chaud
ACT	45_30ap_C	18.012	1.913	Chaud
UBQ	45_30ap_A	26.428	1.872	Chaud
Ub/S27	45_30ap_A	20.006	1.784	Chaud
Ub/S27	45_30ap_C	19.686	1.92	Chaud
S26	45_30ap_A	25.512	1.875	Chaud
L34	45_30ap_A	23.482	1.92	Chaud
L34	45_30ap_C	23.137	1.892	Chaud
H4	45_30ap_A	20.814	1.734	Chaud
H3	45_30ap_A	17.744	1.895	Chaud
H3	45_30ap_C	17.456	1.857	Chaud
TUB1	45_30ap_A	22.806	1.791	Chaud
TUB2.2	45_30ap_A	22.558	1.915	Chaud
TUB2.2	45_30ap_C	21.469	1.975	Chaud
CitS	45_30ap_A	23.353	1.868	Chaud
eIF3G	45_0_B	25.046	1.867	Chaud
eIF6	45_0_C	25.249	1.754	Chaud
eIF6	45_0_B	26.321	1.697	Chaud
ACT	45_0_B	19.496	1.943	Chaud
UBQ	45_0_C	25.831	1.852	Chaud
UBQ	45_0_B	27.282	1.876	Chaud
S26	45_0_C	26.486	1.892	Chaud
S26	45_0_B	26.783	1.913	Chaud
L34	45_0_B	24.729	1.864	Chaud
H4	45_0_C	21.329	1.865	Chaud
H4	45_0_B	21.157	1.852	Chaud
H3	45_0_B	18.065	1.87	Chaud
TUB1	45_0_C	22.059	1.77	Chaud
TUB1	45_0_B	23.461	1.791	Chaud
TUB2.2	45_0_B	22.772	1.904	Chaud
CitS	45_0_C	23.258	1.889	Chaud
CitS	45_0_B	23.57	1.882	Chaud
eIF3G	45_0_B	24.692	1.954	Chaud
eIF6	45_0_C	25.371	1.747	Chaud
eIF6	45_0_B	26.845	1.656	Chaud
ACT	45_0_B	19.33	1.876	Chaud
UBQ	45_0_C	25.948	1.87	Chaud
UBQ	45_0_B	26.98	1.851	Chaud
Ub/S27	45_0_B	20.888	1.784	Chaud
S26	45_0_C	26.035	1.899	Chaud
S26	45_0_B	26.642	1.907	Chaud
L34	45_0_B	24.641	1.884	Chaud
H4	45_0_C	22.794	1.697	Chaud
H4	45_0_B	21.306	1.877	Chaud
H3	45_0_B	17.803	1.874	Chaud
TUB1	45_0_C	22.164	1.735	Chaud
TUB2.2	45_0_B	22.848	1.88	Chaud
CitS	45_0_C	23.028	1.886	Chaud
CitS	45_0_B	23.347	1.884	Chaud
eIF3G	45_5_B	24	1.896	Chaud
eIF6	45_5_C	25.008	1.711	Chaud
eIF6	45_5_B	25.709	1.704	Chaud
ACT	45_5_B	18.86	1.934	Chaud
UBQ	45_5_C	26.245	1.892	Chaud
UBQ	45_5_B	26.927	1.877	Chaud
S26	45_5_C	26.513	1.803	Chaud
S26	45_5_B	25.527	1.892	Chaud
L34	45_5_B	23.892	1.857	Chaud
H4	45_5_C	20.427	1.811	Chaud
H4	45_5_B	20.231	1.925	Chaud
H3	45_5_B	17.29	1.891	Chaud
TUB1	45_5_C	20.955	1.859	Chaud
TUB1	45_5_B	22.385	1.845	Chaud
TUB2.2	45_5_B	22.027	1.876	Chaud
CitS	45_5_C	22.577	1.87	Chaud
CitS	45_5_B	22.674	1.92	Chaud
eIF3G	45_5_B	24.164	1.984	Chaud
eIF6	45_5_C	25.122	1.756	Chaud
eIF6	45_5_B	25.695	1.695	Chaud
ACT	45_5_B	18.608	1.883	Chaud
UBQ	45_5_C	26.253	1.87	Chaud
UBQ	45_5_B	26.936	1.851	Chaud
Ub/S27	45_5_B	19.885	1.866	Chaud
S26	45_5_C	25.038	1.898	Chaud
S26	45_5_B	25.603	1.882	Chaud
L34	45_5_B	23.819	1.839	Chaud
H4	45_5_C	20.429	1.857	Chaud
H4	45_5_B	20.185	1.858	Chaud
H3	45_5_B	17.124	1.894	Chaud
TUB1	45_5_C	20.932	1.817	Chaud
TUB1	45_5_B	22.38	1.825	Chaud
TUB2.2	45_5_B	21.97	1.877	Chaud
CitS	45_5_C	22.646	1.882	Chaud
CitS	45_5_B	22.649	1.887	Chaud
eIF3G	45_10_B	23.536	1.888	Chaud
eIF6	45_10_C	24.34	1.816	Chaud
eIF6	45_10_B	24.209	1.718	Chaud
ACT	45_10_B	18.21	1.944	Chaud
UBQ	45_10_C	24.354	1.907	Chaud
UBQ	45_10_B	24.201	1.869	Chaud
Ub/S27	45_10_B	19.328	1.878	Chaud
S26	45_10_C	24.582	1.909	Chaud
S26	45_10_B	25.006	1.872	Chaud
L34	45_10_B	23.552	1.889	Chaud
H4	45_10_C	19.586	1.805	Chaud
H4	45_10_B	20.591	1.824	Chaud
H3	45_10_B	16.671	1.874	Chaud
TUB1	45_10_C	20.653	1.828	Chaud
TUB1	45_10_B	21.677	1.888	Chaud
TUB2.2	45_10_B	21.33	1.905	Chaud
CitS	45_10_C	21.792	1.892	Chaud
CitS	45_10_B	22.208	1.878	Chaud
eIF3G	45_10_B	23.276	1.934	Chaud
eIF6	45_10_C	23.891	1.686	Chaud
eIF6	45_10_B	24.301	1.695	Chaud
ACT	45_10_B	17.764	1.866	Chaud
UBQ	45_10_C	24.498	1.917	Chaud
UBQ	45_10_B	24.282	1.939	Chaud
Ub/S27	45_10_B	18.993	1.742	Chaud
S26	45_10_C	24.427	1.914	Chaud
S26	45_10_B	24.963	1.874	Chaud
L34	45_10_B	23.455	1.938	Chaud
H4	45_10_C	19.58	1.866	Chaud
H4	45_10_B	20.725	1.503	Chaud
H3	45_10_B	16.585	1.888	Chaud
TUB1	45_10_C	20.48	1.866	Chaud
TUB2.2	45_10_B	21.47	1.904	Chaud
CitS	45_10_C	21.963	1.889	Chaud
CitS	45_10_B	22.303	1.888	Chaud
eIF3G	45_30ap_B	23.729	1.876	Chaud
eIF6	45_30ap_C	24.686	1.694	Chaud
eIF6	45_30ap_B	24.565	1.761	Chaud
ACT	45_30ap_B	18.064	1.817	Chaud
UBQ	45_30ap_C	25.355	1.894	Chaud
UBQ	45_30ap_B	25.984	1.988	Chaud
Ub/S27	45_30ap_B	19.51	1.922	Chaud
S26	45_30ap_C	24.288	1.927	Chaud
S26	45_30ap_B	24.908	1.898	Chaud
L34	45_30ap_B	23.226	1.885	Chaud
H4	45_30ap_C	19.592	1.894	Chaud
H4	45_30ap_B	19.747	1.847	Chaud
H3	45_30ap_B	16.754	1.909	Chaud
TUB1	45_30ap_C	20.13	1.856	Chaud
TUB1	45_30ap_B	21.486	1.854	Chaud
TUB2.2	45_30ap_B	21.288	1.891	Chaud
CitS	45_30ap_C	22.238	1.893	Chaud
CitS	45_30ap_B	22.579	1.926	Chaud
eIF3G	45_30ap_B	23.76	1.844	Chaud
eIF6	45_30ap_C	24.153	1.788	Chaud
eIF6	45_30ap_B	25.093	1.719	Chaud
ACT	45_30ap_B	18.119	1.922	Chaud
UBQ	45_30ap_C	25.45	1.94	Chaud
UBQ	45_30ap_B	25.934	1.922	Chaud
Ub/S27	45_30ap_B	19.559	1.956	Chaud
S26	45_30ap_C	24.701	2.094	Chaud
S26	45_30ap_B	25.172	1.874	Chaud
L34	45_30ap_B	23.53	1.894	Chaud
H4	45_30ap_C	19.887	1.853	Chaud
H4	45_30ap_B	19.658	1.797	Chaud
H3	45_30ap_B	16.914	1.877	Chaud
TUB1	45_30ap_C	20.396	1.855	Chaud
TUB1	45_30ap_B	21.73	1.926	Chaud
TUB2.2	45_30ap_B	21.536	1.872	Chaud
CitS	45_30ap_C	22.469	1.92	Chaud
CitS	45_30ap_B	22.565	1.89	Chaud
