# Supplementary material for: Reliable reference genes and abiotic stress marker genes in Klebsormidium nitens
Source: Sci Rep. 2022 Nov 8;12:18988. doi: 10.1038/s41598-022-23783-9 (PMC9643330; doi:10.1038/s41598-022-23783-9)
Supplement: Supplementary file 4 — Supplementary Information 2. [file 41598_2022_23783_MOESM4_ESM.xlsx]

## Sheet: mean_Cq_HKG
stress	Target.Name	count	mean	sd	sem
Chaud	ACT	24	18.4672	0.470288	0.0959972
Chaud	CitS	24	22.7066	0.47633	0.0972305
Chaud	eIF3G	24	23.8579	0.611465	0.124815
Chaud	eIF6	24	25.3259	0.823647	0.168126
Chaud	H3	24	17.4685	0.457593	0.0934057
Chaud	H4	23	20.6489	0.812521	0.169422
Chaud	L34	24	23.7685	0.40612	0.0828988
Chaud	S26	24	25.5834	0.748138	0.152713
Chaud	TUB1	22	21.8665	0.911873	0.194412
Chaud	TUB2	24	21.945	0.52359	0.106877
Chaud	Ub/S27	21	19.9938	0.491898	0.107341
Chaud	UBQ	24	25.8892	0.996881	0.203487
NaCl	ACT	48	18.5514	0.822459	0.118712
NaCl	CitS	48	22.6361	0.49849	0.0719509
NaCl	eIF3G	48	23.6283	1.76458	0.254696
NaCl	eIF6	45	23.0222	1.83176	0.273063
NaCl	H3	48	17.0876	0.569839	0.0822492
NaCl	H4	45	21.5629	1.33937	0.199662
NaCl	L34	48	25.0736	1.18747	0.171396
NaCl	S26	47	25.535	1.17076	0.170772
NaCl	TUB1	48	21.9939	1.01866	0.147031
NaCl	TUB2	48	20.8768	1.1981	0.172931
NaCl	Ub/S27	48	20.2194	0.899579	0.129843
NaCl	UBQ	48	25.8881	0.806023	0.116339
PEG	ACT	54	18.9854	0.604651	0.0822826
PEG	CitS	53	21.9256	0.490909	0.0674315
PEG	eIF3G	54	24.9477	0.54927	0.0747461
PEG	eIF6	50	25.3573	0.448482	0.063425
PEG	H3	54	17.028	0.556966	0.0757935
PEG	H4	52	19.5559	0.931472	0.129172
PEG	L34	53	23.8791	0.612495	0.0841326
PEG	S26	54	27.1184	1.09347	0.148802
PEG	TUB1	54	19.8254	0.667478	0.0908322
PEG	TUB2	51	19.8239	0.48074	0.0673171
PEG	Ub/S27	52	21.0543	0.664457	0.0921436
PEG	UBQ	54	25.23	0.503897	0.0685716
